# Supplementary material for: Spatio-temporal evolution of urban thermal environment and its driving factors: Case study of Nanjing, China
Source: PLoS One. 2021 May 4;16(5):e0246011. doi: 10.1371/journal.pone.0246011 (PMC8096077; doi:10.1371/journal.pone.0246011)
Supplement: S1 File — (ZIP) [file pone.0246011.s002.zip]

Archive with 18 entries (15 files):
- S1_Dataset/2014-atmospheric parameters.png
- S1_Dataset/2014-surface temperature/
- S1_Dataset/2014-surface temperature/2014-surface temperature.tfw
- S1_Dataset/2014-surface temperature/2014-surface temperature.tif
- S1_Dataset/2014-surface temperature/2014-surface temperature.tif.aux.xml
- S1_Dataset/2014-surface temperature/2014-surface temperature.tif.ovr
- S1_Dataset/2016-atmospheric parameters.png
- S1_Dataset/2016-surface temperature/
- S1_Dataset/2016-surface temperature/2016-surface temperature.tfw
- S1_Dataset/2016-surface temperature/2016-surface temperature.tif
- S1_Dataset/2016-surface temperature/2016-surface temperature.tif.aux.xml
- S1_Dataset/2016-surface temperature/2016-surface temperature.tif.ovr
- S1_Dataset/2018-atmospheric parameters.png
- S1_Dataset/2018-surface temperature/
- S1_Dataset/2018-surface temperature/2018-surface temperature.tfw
- S1_Dataset/2018-surface temperature/2018-surface temperature.tif
- S1_Dataset/2018-surface temperature/2018-surface temperature.tif.aux.xml
- S1_Dataset/2018-surface temperature/2018-surface temperature.tif.ovr
