# Supplementary material for: Spatio-temporal evolution of urban thermal environment and its driving factors: Case study of Nanjing, China
Source: PLoS One. 2021 May 4;16(5):e0246011. doi: 10.1371/journal.pone.0246011 (PMC8096077; doi:10.1371/journal.pone.0246011)
Supplement: S1 File — (ZIP) [file pone.0246011.s002.zip › S1_Dataset/2014-surface temperature/2014-surface temperature.tif.aux.xml]

<PAMDataset>
  <Metadata>
    <MDI key="DataType">Generic</MDI>
  </Metadata>
  <PAMRasterBand band="1">
    <Histograms>
      <HistItem>
        <HistMin>1.352386474609375</HistMin>
        <HistMax>25.58132934570313</HistMax>
        <BucketCount>256</BucketCount>
        <IncludeOutOfRange>1</IncludeOutOfRange>
        <Approximate>0</Approximate>
        <HistCounts>5|4|5|7|7|5|9|6|3|8|6|5|8|5|10|3|8|7|3|7|6|11|10|7|7|8|6|13|11|13|9|13|10|16|20|13|14|18|17|18|18|15|15|19|28|16|21|17|16|31|27|30|16|26|17|27|26|20|27|31|38|30|42|29|30|33|35|40|39|45|34|44|55|47|67|90|116|107|124|170|215|222|306|349|369|390|483|514|593|703|870|1022|1193|1407|1786|2331|3634|7028|10894|14888|23508|24015|19078|19823|18968|16899|16631|16871|18034|19700|23104|26438|36656|43009|45281|46178|50665|53646|56975|60603|67958|74714|79607|86806|94170|101707|107786|117799|127337|135742|143077|153253|160675|169345|177943|186111|198274|211467|219765|231186|229263|221042|218617|215600|213653|210263|198046|186337|177948|169239|160561|151328|140742|129733|120005|110233|99700|91108|81530|72415|64676|57845|51419|45445|39977|35458|31441|27328|24756|22163|19157|17583|15345|13933|12363|11107|10082|9009|8174|7399|6621|6090|5387|4795|4349|3941|3433|3083|2762|2447|2226|1999|1722|1557|1441|1236|1191|993|954|795|717|593|562|525|425|389|298|291|234|198|181|173|134|131|129|121|122|101|83|80|73|67|75|64|72|63|64|69|46|48|42|55|46|46|39|42|35|29|25|28|29|24|15|25|26|12|8|9|16|12|13|8|10|4|8|1</HistCounts>
      </HistItem>
    </Histograms>
    <Metadata>
      <MDI key="RepresentationType">ATHEMATIC</MDI>
      <MDI key="STATISTICS_COVARIANCES">2.130843144424737</MDI>
      <MDI key="STATISTICS_EXCLUDEDVALUES"></MDI>
      <MDI key="STATISTICS_MAXIMUM">25.581329345703</MDI>
      <MDI key="STATISTICS_MEAN">14.662488701199</MDI>
      <MDI key="STATISTICS_MINIMUM">1.3523864746094</MDI>
      <MDI key="STATISTICS_SKIPFACTORX">1</MDI>
      <MDI key="STATISTICS_SKIPFACTORY">1</MDI>
      <MDI key="STATISTICS_STDDEV">1.4597407798732</MDI>
    </Metadata>
  </PAMRasterBand>
</PAMDataset>
