# Supplementary material for: Spatio-temporal evolution of urban thermal environment and its driving factors: Case study of Nanjing, China
Source: PLoS One. 2021 May 4;16(5):e0246011. doi: 10.1371/journal.pone.0246011 (PMC8096077; doi:10.1371/journal.pone.0246011)
Supplement: S1 File — (ZIP) [file pone.0246011.s002.zip › S1_Dataset/2016-surface temperature/2016-surface temperature.tif.aux.xml]

<PAMDataset>
  <Metadata>
    <MDI key="DataType">Generic</MDI>
  </Metadata>
  <PAMRasterBand band="1">
    <Histograms>
      <HistItem>
        <HistMin>7.78961181640625</HistMin>
        <HistMax>30.8197021484375</HistMax>
        <BucketCount>256</BucketCount>
        <IncludeOutOfRange>1</IncludeOutOfRange>
        <Approximate>0</Approximate>
        <HistCounts>3|3|4|6|7|5|4|5|3|2|4|0|5|2|1|7|2|6|5|7|6|5|3|7|3|4|4|2|5|5|9|7|7|3|3|20|35|48|45|38|40|29|27|34|26|29|40|45|47|47|53|56|247|483|1121|1304|1847|3640|5862|9768|14183|15532|17813|21374|22664|22736|22727|25494|24184|20069|17763|13969|11790|9741|8589|7708|6777|6072|5685|5444|5075|4859|4559|4610|4456|4513|4426|4179|4365|4389|4123|4138|4019|4275|4023|4063|4101|4052|4381|4423|4761|4872|4985|5608|5774|6052|6212|6875|7083|7618|8026|8422|9021|9371|10098|10915|11619|12417|13826|15167|16324|17438|19430|20669|21659|22614|23506|24921|26739|27427|29293|31090|32111|33655|36247|37680|40408|42039|45050|46602|50022|52822|54280|58193|60681|63076|67125|71041|74245|77612|82522|86475|89918|94075|99011|102319|105453|109999|112687|116767|119746|124356|126618|129449|132565|134709|136836|137528|138672|142020|140395|142873|139129|139149|138052|134144|132178|127914|125373|122048|117942|113005|109240|104404|99831|94661|90437|84765|79861|75395|70059|66473|61514|57288|53483|50463|45914|43229|38986|36258|33080|30446|27479|25626|23040|21320|19326|17152|15760|14516|12754|11668|10254|9041|8300|7386|6478|5971|5322|4696|4440|3851|3585|3202|2788|2532|2284|2002|1877|1696|1492|1360|1274|1144|1048|966|852|733|683|579|547|563|513|470|441|380|381|335|314|294|270|256|265|219|229|7</HistCounts>
      </HistItem>
    </Histograms>
    <Metadata>
      <MDI key="RepresentationType">ATHEMATIC</MDI>
      <MDI key="STATISTICS_COVARIANCES">7.534137821079712</MDI>
      <MDI key="STATISTICS_EXCLUDEDVALUES"></MDI>
      <MDI key="STATISTICS_MAXIMUM">30.819702148438</MDI>
      <MDI key="STATISTICS_MEAN">22.376238772138</MDI>
      <MDI key="STATISTICS_MINIMUM">7.7896118164063</MDI>
      <MDI key="STATISTICS_SKIPFACTORX">1</MDI>
      <MDI key="STATISTICS_SKIPFACTORY">1</MDI>
      <MDI key="STATISTICS_STDDEV">2.7448383961683</MDI>
    </Metadata>
  </PAMRasterBand>
</PAMDataset>
