# Supplementary material for: Spatio-temporal evolution of urban thermal environment and its driving factors: Case study of Nanjing, China
Source: PLoS One. 2021 May 4;16(5):e0246011. doi: 10.1371/journal.pone.0246011 (PMC8096077; doi:10.1371/journal.pone.0246011)
Supplement: S1 File — (ZIP) [file pone.0246011.s002.zip › S1_Dataset/2018-surface temperature/2018-surface temperature.tif.aux.xml]

<PAMDataset>
  <Metadata>
    <MDI key="DataType">Generic</MDI>
  </Metadata>
  <PAMRasterBand band="1">
    <Histograms>
      <HistItem>
        <HistMin>18.388916015625</HistMin>
        <HistMax>42.02557373046875</HistMax>
        <BucketCount>256</BucketCount>
        <IncludeOutOfRange>1</IncludeOutOfRange>
        <Approximate>0</Approximate>
        <HistCounts>1175|1326|2041|3723|5054|7336|9366|10493|11992|12738|12065|11178|10953|9494|8213|7680|6866|6869|6575|5991|5924|5266|5092|4856|5168|5896|7028|8822|9717|10276|9590|9554|9026|8366|7457|7099|6654|6188|6093|5745|5522|5733|5412|5628|5581|5485|5327|5400|5664|6204|7197|6615|5770|5293|4885|4698|4342|4553|4420|4604|4795|4896|5056|5289|5783|6155|6820|7023|7471|7926|8162|9013|10149|11122|12495|13777|15676|17992|20416|23184|27103|29970|32340|35551|37959|40674|43576|45408|48094|50282|53802|54151|56840|59158|62653|62963|65582|69438|70558|74663|75215|79278|80343|84775|87077|87693|90970|91202|94481|95708|97433|95392|99148|99644|100793|100535|100901|100967|100595|100269|100331|99329|98533|98626|98009|98095|95529|94145|92197|92799|89762|87462|87533|85024|83439|82684|80080|80154|78436|77468|74953|73739|72131|69853|69310|67550|65679|63935|62478|60922|59839|57705|55970|54459|52243|50673|49145|47379|45542|44628|42926|41353|39272|38375|36373|35034|33472|32080|30045|28857|27387|25760|24781|23480|22002|21078|19900|18530|17386|16600|15468|14244|13653|12789|12037|11571|10531|10009|9281|8635|8094|7852|7217|6630|6090|5939|5371|5026|4676|4327|4136|3923|3565|3421|3185|2919|2869|2630|2512|2302|2192|2084|1976|1864|1819|1584|1660|1572|1421|1358|1306|1271|1099|1072|1029|976|911|854|849|818|776|745|690|667|615|594|590|582|544|496|459|465|444|388|395|372|348|310|329|281|273|278|230|228|218|3</HistCounts>
      </HistItem>
    </Histograms>
    <Metadata>
      <MDI key="RepresentationType">ATHEMATIC</MDI>
      <MDI key="STATISTICS_COVARIANCES">10.76572724305204</MDI>
      <MDI key="STATISTICS_EXCLUDEDVALUES"></MDI>
      <MDI key="STATISTICS_MAXIMUM">42.025573730469</MDI>
      <MDI key="STATISTICS_MEAN">29.579887046926</MDI>
      <MDI key="STATISTICS_MINIMUM">18.388916015625</MDI>
      <MDI key="STATISTICS_SKIPFACTORX">1</MDI>
      <MDI key="STATISTICS_SKIPFACTORY">1</MDI>
      <MDI key="STATISTICS_STDDEV">3.2811167676649</MDI>
    </Metadata>
  </PAMRasterBand>
</PAMDataset>
